# Supplementary material for: A New Fishfly Species (Megaloptera: Corydalidae: Neohermes Banks) Discovered from North America by a Systematic Revision, with Phylogenetic and Biogeographic Implications
Source: PLoS One. 2016 Feb 17;11(2):e0148319. doi: 10.1371/journal.pone.0148319 (PMC4757407; doi:10.1371/journal.pone.0148319)
Supplement: S2 File — (TXT) [file pone.0148319.s002.txt]

xread
18 8
Dysmicohermes_	000000000000000000
Protochauliodes	00111110[0 1]100011000
Neohermes_angusticollis	112111100111112101
Neohermes_concolor	112111100111011101
Neohermes_matheri	112111100111112101
Neohermes_inexpectatus	112111101100010000
Neohermes_californicus	112111111111011010
Neohermes_filicornis	112111111111011010
;


proc /;
comments 0
;
